# Supplementary material for: Timing of ICSI with Respect to Meiotic Spindle Status
Source: Int J Mol Sci. 2022 Dec 21;24(1):105. doi: 10.3390/ijms24010105 (PMC9820079; doi:10.3390/ijms24010105)
Supplement: Supplementary file 1 [file ijms-24-00105-s001.zip]

Archive with 1 entries (1 files):
- ijms-2084387-supplementary.pdf
